# Supplementary material for: ﻿A new species of Leptobrachella Smith, 1925 (Anura, Megophryidae) from the coastal forest of Dak Lak Province, Vietnam
Source: Zookeys. 2026 Jan 20;1267:15–30. doi: 10.3897/zookeys.1267.177118 (PMC12848511; doi:10.3897/zookeys.1267.177118)
Supplement: XML Treatment for Leptobrachella deocaensis [file zookeys.1267.177118-treatment1.xml]

<!DOCTYPE tp:taxon-treatment
  PUBLIC "-//TaxonX//DTD Taxonomic Treatment Publishing DTD v0 20100105//EN" "tax-treatment-NSO.dtd">
<tp:taxon-treatment xmlns:tp="http://www.plazi.org/taxpub"><tp:treatment-meta><kwd-group><label>Taxon classification</label><kwd>
                <named-content content-type="kingdom">Animalia</named-content>
              </kwd><kwd>
                <named-content content-type="order">Anura</named-content>
              </kwd><kwd>
                <named-content content-type="family">Megophryidae</named-content>
              </kwd></kwd-group><mixed-citation publication-type="journal"><person-group><name><surname>Do</surname><given-names>Dang Trong</given-names></name><name><surname>Nguyen</surname><given-names>Truong Quang</given-names></name><name><surname>Hoang</surname><given-names>Chung Van</given-names></name><name><surname>Ziegler</surname><given-names>Thomas</given-names></name><name><surname>Pham</surname><given-names>Cuong The</given-names></name></person-group><article-title>﻿A new species of <italic><tp:taxon-name><tp:taxon-name-part taxon-name-part-type="genus" reg="Leptobrachella">Leptobrachella</tp:taxon-name-part></tp:taxon-name></italic> Smith, 1925 (<tp:taxon-name><tp:taxon-name-part taxon-name-part-type="order">Anura</tp:taxon-name-part></tp:taxon-name>, <tp:taxon-name><tp:taxon-name-part taxon-name-part-type="family">Megophryidae</tp:taxon-name-part></tp:taxon-name>) from the coastal forest of Dak Lak Province, Vietnam</article-title><source>Zookeys</source><day>20</day><month>01</month><year>2026</year><volume>1267</volume><fpage>15</fpage><lpage>30</lpage><pub-id pub-id-type="doi">10.3897/zookeys.1267.177118</pub-id></mixed-citation></tp:treatment-meta><tp:nomenclature><label>﻿</label><tp:taxon-name><object-id xmlns:xlink="http://www.w3.org/1999/xlink" content-type="arpha" xlink:type="simple">90210196-D36B-55C9-80BB-A30E71B4A788</object-id>
              <tp:taxon-name-part taxon-name-part-type="genus" reg="Leptobrachella">Leptobrachella</tp:taxon-name-part>
              <tp:taxon-name-part taxon-name-part-type="species" reg="deocaensis">deocaensis</tp:taxon-name-part>
              <object-id xmlns:xlink="http://www.w3.org/1999/xlink" content-type="zoobank" xlink:type="simple">https://zoobank.org/1571E948-C1E4-4765-AF62-48E8D8B6AE51</object-id>
            </tp:taxon-name><tp:taxon-status xmlns:xlink="http://www.w3.org/1999/xlink" xlink:type="simple">sp. nov.</tp:taxon-status><xref ref-type="fig" rid="F3">Figs 3</xref><xref ref-type="fig" rid="F4">, 4</xref><xref ref-type="table" rid="T2">; Table 2</xref></tp:nomenclature><tp:treatment-sec sec-type="type material" id="SECID0E2MAG"><title>Type material.</title><p><bold><italic>Holotype</italic></bold> • <abbrev xmlns:xlink="http://www.w3.org/1999/xlink" content-type="institution" xlink:title="Institute of Biology, Hanoi, Vietnam" id="ABBRID0EGNAG" xlink:type="simple">IB</abbrev> A.6440, adult male, collected by Do et al. on 17 May 2023, in Mui Dien coastal forest, Deo Ca Mountain (<named-content xmlns:xlink="http://www.w3.org/1999/xlink" content-type="dwc:verbatimCoordinates" xlink:type="simple"><named-content content-type="geo-json" specific-use="{&#34;type&#34;:&#34;Point&#34;,&#34;coordinates&#34;:[109.442639,12.890167]}" id="NCID0EONAG" xlink:type="simple">12°53'24.6"N, 109°26'33.5"E</named-content></named-content>, 58 m a.s.l.), Dak Lak Province, Vietnam. <bold><italic>Paratypes</italic> (<italic>N</italic> = 4).</bold> • <abbrev xmlns:xlink="http://www.w3.org/1999/xlink" content-type="institution" xlink:title="Institute of Biology, Hanoi, Vietnam" id="ABBRID0EZNAG" xlink:type="simple">IB</abbrev> A.6441–A.6444, adult females, collected by Do et al. on 14 April 2022, in Mui Dien coastal forest, Deo Ca Mountain (<named-content xmlns:xlink="http://www.w3.org/1999/xlink" content-type="dwc:verbatimCoordinates" xlink:type="simple"><named-content content-type="geo-json" specific-use="{&#34;type&#34;:&#34;Point&#34;,&#34;coordinates&#34;:[109.444194,12.876889]}" id="NCID0EBOAG" xlink:type="simple">12°52'36.8"N, 109°26'39.1"E</named-content></named-content>, 146 m a.s.l.), Dak Lak Province, Vietnam.</p></tp:treatment-sec><tp:treatment-sec sec-type="diagnosis" id="SECID0EGOAG"><title>Diagnosis.</title><p><italic><tp:taxon-name><tp:taxon-name-part taxon-name-part-type="genus" reg="Leptobrachella">Leptobrachella</tp:taxon-name-part> <tp:taxon-name-part taxon-name-part-type="species" reg="deocaensis">deocaensis</tp:taxon-name-part></tp:taxon-name></italic> sp. nov. is distinguished from its congeners by a combination of the following morphological characteristics: the largest body size in the <italic><tp:taxon-name><tp:taxon-name-part taxon-name-part-type="genus" reg="Leptobrachella">L.</tp:taxon-name-part> <tp:taxon-name-part taxon-name-part-type="species" reg="applebyi">applebyi</tp:taxon-name-part></tp:taxon-name></italic> group (35.31 mm in adult male and 34.41–37.92 mm in adult females); head slightly longer than wide; tympanum distinct; dorsal skin relatively smooth with low, small round tubercles; belly grey with white dust; ventrolateral glands and femoral glands absent; toe webbing absent; and iris coppery gold.</p><p>In terms of genetic divergence, the new species is separated from its congeners by an uncorrected distance (16S rRNA) of ≥ 6.34%).</p></tp:treatment-sec><tp:treatment-sec sec-type="description" id="SECID0EDPAG"><title>Description of holotype.</title><p>Body size large (<abbrev xmlns:xlink="http://www.w3.org/1999/xlink" xlink:title="snout-vent length" id="ABBRID0EJPAG" xlink:type="simple">SVL</abbrev> 35.31 mm); head longer than wide (<abbrev xmlns:xlink="http://www.w3.org/1999/xlink" xlink:title="head length from tip of snout to rear of jaws" id="ABBRID0ENPAG" xlink:type="simple">HL</abbrev>/<abbrev xmlns:xlink="http://www.w3.org/1999/xlink" xlink:title="head width at commissure of jaws" id="ABBRID0ERPAG" xlink:type="simple">HW</abbrev> 1.04); snout obtusely pointed in dorsal view, slightly projecting beyond margin of lower jaw; nostril oval, located closer to the tip of snout than to eye (<abbrev xmlns:xlink="http://www.w3.org/1999/xlink" xlink:title="distance from nostril to tip of snout" id="ABBRID0EVPAG" xlink:type="simple">SND</abbrev>/<abbrev xmlns:xlink="http://www.w3.org/1999/xlink" xlink:title="distance from nostril to anterior edge of eye" id="ABBRID0EZPAG" xlink:type="simple">NED</abbrev> 0.49); canthus rostralis round; loreal region sloping; interorbital space flat, slightly wider than distance between nostrils (<abbrev xmlns:xlink="http://www.w3.org/1999/xlink" xlink:title="interorbital distance (between the inner edges of the upper eyelids)" id="ABBRID0E4PAG" xlink:type="simple">IOD</abbrev>/<abbrev xmlns:xlink="http://www.w3.org/1999/xlink" xlink:title="distance between nostrils" id="ABBRID0EBQAG" xlink:type="simple">IND</abbrev> 1.23); eyes large; pupil vertical; eye diameter shorter than snout length (<abbrev xmlns:xlink="http://www.w3.org/1999/xlink" xlink:title="diameter of exposed portion of eyeball" id="ABBRID0EFQAG" xlink:type="simple">ED</abbrev>/<abbrev xmlns:xlink="http://www.w3.org/1999/xlink" xlink:title="snout length from tip of snout to anterior corner of eye" id="ABBRID0EJQAG" xlink:type="simple">SL</abbrev> 0.83); tympanum distinct, round, larger than half of eye (<abbrev xmlns:xlink="http://www.w3.org/1999/xlink" xlink:title="horizontal diameter of tympanum" id="ABBRID0ENQAG" xlink:type="simple">TD</abbrev>/<abbrev xmlns:xlink="http://www.w3.org/1999/xlink" xlink:title="diameter of exposed portion of eyeball" id="ABBRID0ERQAG" xlink:type="simple">ED</abbrev> 0.54); tympanic rim not elevated relative to skin of temporal region; vomerine teeth absent; pineal ocellus absent; vocal sac openings present; tongue large, broad, with small notch at tip; supratympanic fold forming a distinct ridge, running from posterior corner of eye towards axillary gland (Fig. <xref ref-type="fig" rid="F3">3</xref>).</p><fig id="F3" position="float" orientation="portrait"><object-id xmlns:xlink="http://www.w3.org/1999/xlink" content-type="doi" xlink:type="simple">10.3897/zookeys.1267.177118.figure3</object-id><object-id xmlns:xlink="http://www.w3.org/1999/xlink" content-type="zenodo_dep_id" xlink:type="simple">0</object-id><object-id xmlns:xlink="http://www.w3.org/1999/xlink" content-type="arpha" xlink:type="simple">03C058C5-F6CB-59A0-BA11-969CDD3471CB</object-id><label>Figure 3.</label><caption><p>Holotype of <italic><tp:taxon-name><tp:taxon-name-part taxon-name-part-type="genus" reg="Leptobrachella">Leptobrachella</tp:taxon-name-part> <tp:taxon-name-part taxon-name-part-type="species" reg="deocaensis">deocaensis</tp:taxon-name-part></tp:taxon-name></italic> sp. nov. in life (<abbrev xmlns:xlink="http://www.w3.org/1999/xlink" content-type="institution" xlink:title="Institute of Biology, Hanoi, Vietnam" id="ABBRID0EMRAG" xlink:type="simple">IB</abbrev> A.6440, male). <bold>A.</bold> Dorsolateral view; <bold>B.</bold> Ventral view; <bold>C.</bold> Underside of right foot; <bold>D.</bold> Underside of left hand; <bold>E.</bold> Cloacal and hamstrings area. Scale bars: 5 mm (<bold>C, D</bold>).</p></caption><graphic xmlns:xlink="http://www.w3.org/1999/xlink" xlink:href="zookeys-1267-015_article-177118__-g003.jpg" position="float" orientation="portrait" xlink:type="simple" id="oo_1516159.jpg"><uri content-type="original_file" xlink:type="simple">https://binary.pensoft.net/fig/1516159</uri></graphic></fig><p>Forelimbs thin, slender; fingertips round, slightly broader than phalange width; relative finger lengths: I &lt; II &lt; IV &lt; III; nuptial pad absent; subarticular tubercles absent; large round inner palmar tubercle distinctly separated from small laterally compressed outer palmar tubercle; finger webbing absent; fingers without lateral fringes (Fig. <xref ref-type="fig" rid="F3">3D</xref>).</p><p>Hindlimbs slender; tibia slightly longer than half of snout-vent length (<abbrev xmlns:xlink="http://www.w3.org/1999/xlink" xlink:title="tibia length (from knee to tarsus)" id="ABBRID0EKSAG" xlink:type="simple">TL</abbrev>/<abbrev xmlns:xlink="http://www.w3.org/1999/xlink" xlink:title="snout-vent length" id="ABBRID0EOSAG" xlink:type="simple">SVL</abbrev> = 0.51); tips of toes like those of fingers; relative toe lengths I &lt; II &lt; V&lt;III &lt; IV; subarticular tubercles absent; inner metatarsal tubercle large, oval, pronounced; outer metatarsal tubercle absent; toe webbing absent; toes without lateral fringes (Fig. <xref ref-type="fig" rid="F3">3C</xref>).</p><p>Dorsal skin relatively smooth with low, small round tubercles; dorsal surfaces of thigh, upper arm and upper eyelid with thicker small tubercles density; supra-axillary gland slightly raised (approximately 1.0 mm in diameter); around vent quite similar to the thigh area; femoral glands absent; ventral skin smooth; pectoral gland round as small as a white dot; ventrolateral glands absent (Fig. <xref ref-type="fig" rid="F3">3</xref>).</p><p>Color in life: dorsum dark brown to almost black with small, lighter mottled patches and speckles; flanks blackish grey with two white flecks; interorbital region with two symmetrical whitish grey markings; tympanum and supratympanic ridge blackish grey; upper lip with whitish grey bars; dorsal surface of limbs, fingers and toes with diffuse, transverse whitish grey bars; chin and throat grey with fine white dust; chest and belly grey with white dust scattered on the edge of belly; ventral surface of thigh and arm grey with white dust; pectoral and supra-axillary gland white; iris coppery gold (Fig. <xref ref-type="fig" rid="F3">3</xref>).</p><p>Color in preservative: dorsal surface grey to blackish grey with white patches and speckles; ventral surface grey with white dust scattered on the edge of belly; pectoral and supra-axillary gland white, indistinct in preservative.</p></tp:treatment-sec><tp:treatment-sec sec-type="variation" id="SECID0EDTAG"><title>Variation.</title><p>Variation exists in body size and color pattern in life (Table <xref ref-type="table" rid="T2">2</xref>, Figs <xref ref-type="fig" rid="F3">3</xref>, <xref ref-type="fig" rid="F4">4</xref>). Glands around the cloacal opening vary in size and number. The male holotype (<abbrev xmlns:xlink="http://www.w3.org/1999/xlink" content-type="institution" xlink:title="Institute of Biology, Hanoi, Vietnam" id="ABBRID0EVTAG" xlink:type="simple">IB</abbrev> A.6440) has a vocal sac under the throat and chin, while females do not. The female (<abbrev xmlns:xlink="http://www.w3.org/1999/xlink" content-type="institution" xlink:title="Institute of Biology, Hanoi, Vietnam" id="ABBRID0E1TAG" xlink:type="simple">IB</abbrev> A.6444) is smaller in size than the other females and the male holotype. In preservative, the dorsal skin texture varies from finely tuberculate to smooth.</p><fig id="F4" position="float" orientation="portrait"><object-id xmlns:xlink="http://www.w3.org/1999/xlink" content-type="doi" xlink:type="simple">10.3897/zookeys.1267.177118.figure4</object-id><object-id xmlns:xlink="http://www.w3.org/1999/xlink" content-type="zenodo_dep_id" xlink:type="simple">0</object-id><object-id xmlns:xlink="http://www.w3.org/1999/xlink" content-type="arpha" xlink:type="simple">1CED885C-2BAD-5C9B-AF69-B54CF20D7326</object-id><label>Figure 4.</label><caption><p>Female paratypes of <italic><tp:taxon-name><tp:taxon-name-part taxon-name-part-type="genus" reg="Leptobrachella">Leptobrachella</tp:taxon-name-part> <tp:taxon-name-part taxon-name-part-type="species" reg="deocaensis">deocaensis</tp:taxon-name-part></tp:taxon-name></italic> sp. nov. in life in dorsolateral view. <bold>A.</bold><abbrev xmlns:xlink="http://www.w3.org/1999/xlink" content-type="institution" xlink:title="Institute of Biology, Hanoi, Vietnam" id="ABBRID0EUUAG" xlink:type="simple">IB</abbrev> A.6441; <bold>B.</bold><abbrev xmlns:xlink="http://www.w3.org/1999/xlink" content-type="institution" xlink:title="Institute of Biology, Hanoi, Vietnam" id="ABBRID0E2UAG" xlink:type="simple">IB</abbrev> A.6443.</p></caption><graphic xmlns:xlink="http://www.w3.org/1999/xlink" xlink:href="zookeys-1267-015_article-177118__-g004.jpg" position="float" orientation="portrait" xlink:type="simple" id="oo_1516160.jpg"><uri content-type="original_file" xlink:type="simple">https://binary.pensoft.net/fig/1516160</uri></graphic></fig><table-wrap id="T2" position="float" orientation="portrait"><label>Table 2.</label><caption><p>Measurements (in mm) and proportions of the type series of <italic><tp:taxon-name><tp:taxon-name-part taxon-name-part-type="genus" reg="Leptobrachella">Leptobrachella</tp:taxon-name-part> <tp:taxon-name-part taxon-name-part-type="species" reg="deocaensis">deocaensis</tp:taxon-name-part></tp:taxon-name></italic> sp. nov. (for other abbreviations see Material and methods).</p></caption><table id="TID0ESVAI" rules="all"><tbody><tr><th rowspan="1" colspan="1">Voucher</th><th rowspan="1" colspan="1"><abbrev xmlns:xlink="http://www.w3.org/1999/xlink" content-type="institution" xlink:title="Institute of Biology, Hanoi, Vietnam" id="ABBRID0EFWAG" xlink:type="simple">IB</abbrev> A.6440</th><th rowspan="1" colspan="1"><abbrev xmlns:xlink="http://www.w3.org/1999/xlink" content-type="institution" xlink:title="Institute of Biology, Hanoi, Vietnam" id="ABBRID0EOWAG" xlink:type="simple">IB</abbrev> A.6441</th><th rowspan="1" colspan="1"><abbrev xmlns:xlink="http://www.w3.org/1999/xlink" content-type="institution" xlink:title="Institute of Biology, Hanoi, Vietnam" id="ABBRID0EXWAG" xlink:type="simple">IB</abbrev> A.6442</th><th rowspan="1" colspan="1"><abbrev xmlns:xlink="http://www.w3.org/1999/xlink" content-type="institution" xlink:title="Institute of Biology, Hanoi, Vietnam" id="ABBRID0EAXAG" xlink:type="simple">IB</abbrev> A.6443</th><th rowspan="1" colspan="1"><abbrev xmlns:xlink="http://www.w3.org/1999/xlink" content-type="institution" xlink:title="Institute of Biology, Hanoi, Vietnam" id="ABBRID0EJXAG" xlink:type="simple">IB</abbrev> A.6444</th></tr><tr><td rowspan="1" colspan="1">
                      <bold>Type status</bold>
                    </td><td rowspan="1" colspan="1">H</td><td rowspan="1" colspan="1">P</td><td rowspan="1" colspan="1">P</td><td rowspan="1" colspan="1">P</td><td rowspan="1" colspan="1">P</td></tr><tr><td rowspan="1" colspan="1">
                      <bold>Sex</bold>
                    </td><td rowspan="1" colspan="1">M</td><td rowspan="1" colspan="1">F</td><td rowspan="1" colspan="1">F</td><td rowspan="1" colspan="1">F</td><td rowspan="1" colspan="1">F</td></tr><tr><td rowspan="1" colspan="1">
                      <bold>
                        <abbrev xmlns:xlink="http://www.w3.org/1999/xlink" xlink:title="snout-vent length" id="ABBRID0EAZAG" xlink:type="simple">SVL</abbrev>
                      </bold>
                    </td><td rowspan="1" colspan="1">35.31</td><td rowspan="1" colspan="1">36.72</td><td rowspan="1" colspan="1">36.02</td><td rowspan="1" colspan="1">37.92</td><td rowspan="1" colspan="1">34.41</td></tr><tr><td rowspan="1" colspan="1">
                      <bold>
                        <abbrev xmlns:xlink="http://www.w3.org/1999/xlink" xlink:title="head length from tip of snout to rear of jaws" id="ABBRID0EZZAG" xlink:type="simple">HL</abbrev>
                      </bold>
                    </td><td rowspan="1" colspan="1">14.01</td><td rowspan="1" colspan="1">15.06</td><td rowspan="1" colspan="1">14.77</td><td rowspan="1" colspan="1">16.15</td><td rowspan="1" colspan="1">13.18</td></tr><tr><td rowspan="1" colspan="1">
                      <bold>
                        <abbrev xmlns:xlink="http://www.w3.org/1999/xlink" xlink:title="head width at commissure of jaws" id="ABBRID0ES1AG" xlink:type="simple">HW</abbrev>
                      </bold>
                    </td><td rowspan="1" colspan="1">13.43</td><td rowspan="1" colspan="1">14.20</td><td rowspan="1" colspan="1">13.88</td><td rowspan="1" colspan="1">15.33</td><td rowspan="1" colspan="1">12.58</td></tr><tr><td rowspan="1" colspan="1">
                      <bold>
                        <abbrev xmlns:xlink="http://www.w3.org/1999/xlink" xlink:title="snout length from tip of snout to anterior corner of eye" id="ABBRID0EL2AG" xlink:type="simple">SL</abbrev>
                      </bold>
                    </td><td rowspan="1" colspan="1">5.06</td><td rowspan="1" colspan="1">5.65</td><td rowspan="1" colspan="1">5.24</td><td rowspan="1" colspan="1">5.90</td><td rowspan="1" colspan="1">5.03</td></tr><tr><td rowspan="1" colspan="1">
                      <bold>
                        <abbrev xmlns:xlink="http://www.w3.org/1999/xlink" xlink:title="diameter of exposed portion of eyeball" id="ABBRID0EE3AG" xlink:type="simple">ED</abbrev>
                      </bold>
                    </td><td rowspan="1" colspan="1">4.21</td><td rowspan="1" colspan="1">4.01</td><td rowspan="1" colspan="1">4.55</td><td rowspan="1" colspan="1">4.78</td><td rowspan="1" colspan="1">4.11</td></tr><tr><td rowspan="1" colspan="1">
                      <bold>
                        <abbrev xmlns:xlink="http://www.w3.org/1999/xlink" xlink:title="interorbital distance (between the inner edges of the upper eyelids)" id="ABBRID0E43AG" xlink:type="simple">IOD</abbrev>
                      </bold>
                    </td><td rowspan="1" colspan="1">3.58</td><td rowspan="1" colspan="1">4.46</td><td rowspan="1" colspan="1">3.86</td><td rowspan="1" colspan="1">4.52</td><td rowspan="1" colspan="1">3.49</td></tr><tr><td rowspan="1" colspan="1">
                      <bold>
                        <abbrev xmlns:xlink="http://www.w3.org/1999/xlink" xlink:title="horizontal diameter of tympanum" id="ABBRID0EW4AG" xlink:type="simple">TD</abbrev>
                      </bold>
                    </td><td rowspan="1" colspan="1">2.27</td><td rowspan="1" colspan="1">2.26</td><td rowspan="1" colspan="1">2.48</td><td rowspan="1" colspan="1">2.08</td><td rowspan="1" colspan="1">2.45</td></tr><tr><td rowspan="1" colspan="1">
                      <bold>
                        <abbrev xmlns:xlink="http://www.w3.org/1999/xlink" xlink:title="distance from anterior edge of tympanum to posterior corner of eye" id="ABBRID0EP5AG" xlink:type="simple">TED</abbrev>
                      </bold>
                    </td><td rowspan="1" colspan="1">1.86</td><td rowspan="1" colspan="1">1.69</td><td rowspan="1" colspan="1">2.01</td><td rowspan="1" colspan="1">1.81</td><td rowspan="1" colspan="1">1.80</td></tr><tr><td rowspan="1" colspan="1">
                      <bold>
                        <abbrev xmlns:xlink="http://www.w3.org/1999/xlink" xlink:title="tibia length (from knee to tarsus)" id="ABBRID0EI6AG" xlink:type="simple">TL</abbrev>
                      </bold>
                    </td><td rowspan="1" colspan="1">18.00</td><td rowspan="1" colspan="1">18.35</td><td rowspan="1" colspan="1">18.43</td><td rowspan="1" colspan="1">19.56</td><td rowspan="1" colspan="1">17.24</td></tr><tr><td rowspan="1" colspan="1">
                      <bold>
                        <abbrev xmlns:xlink="http://www.w3.org/1999/xlink" xlink:title="distance from nostril to anterior edge of eye" id="ABBRID0EBABG" xlink:type="simple">NED</abbrev>
                      </bold>
                    </td><td rowspan="1" colspan="1">3.37</td><td rowspan="1" colspan="1">3.84</td><td rowspan="1" colspan="1">3.46</td><td rowspan="1" colspan="1">3.81</td><td rowspan="1" colspan="1">3.39</td></tr><tr><td rowspan="1" colspan="1">
                      <bold>
                        <abbrev xmlns:xlink="http://www.w3.org/1999/xlink" xlink:title="distance between nostrils" id="ABBRID0E1ABG" xlink:type="simple">IND</abbrev>
                      </bold>
                    </td><td rowspan="1" colspan="1">2.92</td><td rowspan="1" colspan="1">3.39</td><td rowspan="1" colspan="1">3.22</td><td rowspan="1" colspan="1">3.46</td><td rowspan="1" colspan="1">2.29</td></tr><tr><td rowspan="1" colspan="1">
                      <bold>
                        <abbrev xmlns:xlink="http://www.w3.org/1999/xlink" xlink:title="distance from nostril to tip of snout" id="ABBRID0ETBBG" xlink:type="simple">SND</abbrev>
                      </bold>
                    </td><td rowspan="1" colspan="1">1.64</td><td rowspan="1" colspan="1">2.07</td><td rowspan="1" colspan="1">2.38</td><td rowspan="1" colspan="1">2.25</td><td rowspan="1" colspan="1">1.77</td></tr><tr><td rowspan="1" colspan="1">
                      <bold>
                        <abbrev xmlns:xlink="http://www.w3.org/1999/xlink" xlink:title="manus length from tip of third digit to proximal edge of inner palmar tubercle" id="ABBRID0EMCBG" xlink:type="simple">ML</abbrev>
                      </bold>
                    </td><td rowspan="1" colspan="1">9.27</td><td rowspan="1" colspan="1">9.71</td><td rowspan="1" colspan="1">9.95</td><td rowspan="1" colspan="1">10.05</td><td rowspan="1" colspan="1">9.68</td></tr><tr><td rowspan="1" colspan="1">
                      <bold>
                        <abbrev xmlns:xlink="http://www.w3.org/1999/xlink" xlink:title="pes length from tip of fourth toe to proximal edge of inner metatarsal tubercle" id="ABBRID0EFDBG" xlink:type="simple">PL</abbrev>
                      </bold>
                    </td><td rowspan="1" colspan="1">14.99</td><td rowspan="1" colspan="1">17.31</td><td rowspan="1" colspan="1">16.81</td><td rowspan="1" colspan="1">17.24</td><td rowspan="1" colspan="1">16.60</td></tr><tr><td rowspan="1" colspan="1">
                      <bold>F1</bold>
                    </td><td rowspan="1" colspan="1">4.98</td><td rowspan="1" colspan="1">5.02</td><td rowspan="1" colspan="1">4.53</td><td rowspan="1" colspan="1">4.83</td><td rowspan="1" colspan="1">4.69</td></tr><tr><td rowspan="1" colspan="1">
                      <bold>F2</bold>
                    </td><td rowspan="1" colspan="1">3.90</td><td rowspan="1" colspan="1">4.66</td><td rowspan="1" colspan="1">4.12</td><td rowspan="1" colspan="1">4.29</td><td rowspan="1" colspan="1">3.87</td></tr><tr><td rowspan="1" colspan="1">
                      <bold>F3</bold>
                    </td><td rowspan="1" colspan="1">5.98</td><td rowspan="1" colspan="1">7.18</td><td rowspan="1" colspan="1">6.94</td><td rowspan="1" colspan="1">7.66</td><td rowspan="1" colspan="1">6.44</td></tr><tr><td rowspan="1" colspan="1">
                      <bold><abbrev xmlns:xlink="http://www.w3.org/1999/xlink" xlink:title="head length from tip of snout to rear of jaws" id="ABBRID0EAGBG" xlink:type="simple">HL</abbrev>/<abbrev xmlns:xlink="http://www.w3.org/1999/xlink" xlink:title="head width at commissure of jaws" id="ABBRID0EEGBG" xlink:type="simple">HW</abbrev></bold>
                    </td><td rowspan="1" colspan="1">1.04</td><td rowspan="1" colspan="1">1.06</td><td rowspan="1" colspan="1">1.06</td><td rowspan="1" colspan="1">1.05</td><td rowspan="1" colspan="1">1.05</td></tr><tr><td rowspan="1" colspan="1">
                      <bold><abbrev xmlns:xlink="http://www.w3.org/1999/xlink" xlink:title="distance from nostril to tip of snout" id="ABBRID0E4GBG" xlink:type="simple">SND</abbrev>/<abbrev xmlns:xlink="http://www.w3.org/1999/xlink" xlink:title="distance from nostril to anterior edge of eye" id="ABBRID0EBHBG" xlink:type="simple">NED</abbrev></bold>
                    </td><td rowspan="1" colspan="1">0.49</td><td rowspan="1" colspan="1">0.54</td><td rowspan="1" colspan="1">0.69</td><td rowspan="1" colspan="1">0.59</td><td rowspan="1" colspan="1">0.52</td></tr><tr><td rowspan="1" colspan="1">
                      <bold><abbrev xmlns:xlink="http://www.w3.org/1999/xlink" xlink:title="interorbital distance (between the inner edges of the upper eyelids)" id="ABBRID0E1HBG" xlink:type="simple">IOD</abbrev>/<abbrev xmlns:xlink="http://www.w3.org/1999/xlink" xlink:title="distance between nostrils" id="ABBRID0E5HBG" xlink:type="simple">IND</abbrev></bold>
                    </td><td rowspan="1" colspan="1">1.23</td><td rowspan="1" colspan="1">1.32</td><td rowspan="1" colspan="1">1.20</td><td rowspan="1" colspan="1">1.31</td><td rowspan="1" colspan="1">1.52</td></tr><tr><td rowspan="1" colspan="1">
                      <bold><abbrev xmlns:xlink="http://www.w3.org/1999/xlink" xlink:title="diameter of exposed portion of eyeball" id="ABBRID0EXIBG" xlink:type="simple">ED</abbrev>/<abbrev xmlns:xlink="http://www.w3.org/1999/xlink" xlink:title="snout length from tip of snout to anterior corner of eye" id="ABBRID0E2IBG" xlink:type="simple">SL</abbrev></bold>
                    </td><td rowspan="1" colspan="1">0.83</td><td rowspan="1" colspan="1">0.71</td><td rowspan="1" colspan="1">0.87</td><td rowspan="1" colspan="1">0.81</td><td rowspan="1" colspan="1">0.82</td></tr><tr><td rowspan="1" colspan="1">
                      <bold><abbrev xmlns:xlink="http://www.w3.org/1999/xlink" xlink:title="horizontal diameter of tympanum" id="ABBRID0EUJBG" xlink:type="simple">TD</abbrev>/<abbrev xmlns:xlink="http://www.w3.org/1999/xlink" xlink:title="diameter of exposed portion of eyeball" id="ABBRID0EYJBG" xlink:type="simple">ED</abbrev></bold>
                    </td><td rowspan="1" colspan="1">0.54</td><td rowspan="1" colspan="1">0.56</td><td rowspan="1" colspan="1">0.55</td><td rowspan="1" colspan="1">0.44</td><td rowspan="1" colspan="1">0.60</td></tr><tr><td rowspan="1" colspan="1">
                      <bold><abbrev xmlns:xlink="http://www.w3.org/1999/xlink" xlink:title="tibia length (from knee to tarsus)" id="ABBRID0ERKBG" xlink:type="simple">TL</abbrev>/<abbrev xmlns:xlink="http://www.w3.org/1999/xlink" xlink:title="snout-vent length" id="ABBRID0EVKBG" xlink:type="simple">SVL</abbrev></bold>
                    </td><td rowspan="1" colspan="1">0.51</td><td rowspan="1" colspan="1">0.50</td><td rowspan="1" colspan="1">0.51</td><td rowspan="1" colspan="1">0.52</td><td rowspan="1" colspan="1">0.50</td></tr><tr><td rowspan="1" colspan="1">
                      <bold><abbrev xmlns:xlink="http://www.w3.org/1999/xlink" xlink:title="head length from tip of snout to rear of jaws" id="ABBRID0EOLBG" xlink:type="simple">HL</abbrev>/<abbrev xmlns:xlink="http://www.w3.org/1999/xlink" xlink:title="snout-vent length" id="ABBRID0ESLBG" xlink:type="simple">SVL</abbrev></bold>
                    </td><td rowspan="1" colspan="1">0.40</td><td rowspan="1" colspan="1">0.41</td><td rowspan="1" colspan="1">0.41</td><td rowspan="1" colspan="1">0.43</td><td rowspan="1" colspan="1">0.38</td></tr><tr><td rowspan="1" colspan="1">
                      <bold><abbrev xmlns:xlink="http://www.w3.org/1999/xlink" xlink:title="horizontal diameter of tympanum" id="ABBRID0ELMBG" xlink:type="simple">TD</abbrev>/<abbrev xmlns:xlink="http://www.w3.org/1999/xlink" xlink:title="snout-vent length" id="ABBRID0EPMBG" xlink:type="simple">SVL</abbrev></bold>
                    </td><td rowspan="1" colspan="1">0.06</td><td rowspan="1" colspan="1">0.06</td><td rowspan="1" colspan="1">0.07</td><td rowspan="1" colspan="1">0.05</td><td rowspan="1" colspan="1">0.07</td></tr><tr><td rowspan="1" colspan="1">
                      <bold><abbrev xmlns:xlink="http://www.w3.org/1999/xlink" xlink:title="snout length from tip of snout to anterior corner of eye" id="ABBRID0EINBG" xlink:type="simple">SL</abbrev>/<abbrev xmlns:xlink="http://www.w3.org/1999/xlink" xlink:title="snout-vent length" id="ABBRID0EMNBG" xlink:type="simple">SVL</abbrev></bold>
                    </td><td rowspan="1" colspan="1">0.14</td><td rowspan="1" colspan="1">0.15</td><td rowspan="1" colspan="1">0.15</td><td rowspan="1" colspan="1">0.16</td><td rowspan="1" colspan="1">0.15</td></tr></tbody></table></table-wrap></tp:treatment-sec><tp:treatment-sec sec-type="etymology" id="SECID0E6NBG"><title>Etymology.</title><p>The specific name “deocaensis” derives from Deo Ca Mountain, the type locality of the new species in Dak Lak Province, Vietnam. As common names, we suggest Deoca Litter Frog (English) and Cóc mày đèo cả (Vietnamese).</p></tp:treatment-sec><tp:treatment-sec sec-type="distribution" id="SECID0EPOBG"><title>Distribution and ecology.</title><p><italic><tp:taxon-name><tp:taxon-name-part taxon-name-part-type="genus" reg="Leptobrachella">Leptobrachella</tp:taxon-name-part> <tp:taxon-name-part taxon-name-part-type="species" reg="deocaensis">deocaensis</tp:taxon-name-part></tp:taxon-name></italic> sp. nov. is currently known from Mui Dien coastal forest of Deo Ca Mountain, Dak Lak Province, Vietnam. The type specimens were found on rocks or on ground in a rocky stream in the coastal forest at elevations between 50 m and 150 m a.s.l. (Fig. <xref ref-type="fig" rid="F5">5</xref>). The surrounding habitat was secondary evergreen forest of medium, small hardwood and shrubs. Air temperatures at the sites ranged from 26.8–33.5 °C and relative humidity was 60–78%. <italic><tp:taxon-name><tp:taxon-name-part taxon-name-part-type="genus" reg="Leptobrachella">Leptobrachella</tp:taxon-name-part> <tp:taxon-name-part taxon-name-part-type="species" reg="deocaensis">deocaensis</tp:taxon-name-part></tp:taxon-name></italic> sp. nov. occurs sympatrically with other amphibian species found at the site, including <italic><tp:taxon-name><tp:taxon-name-part taxon-name-part-type="genus" reg="Ingerophrynus">Ingerophrynus</tp:taxon-name-part> <tp:taxon-name-part taxon-name-part-type="species" reg="galeatus">galeatus</tp:taxon-name-part></tp:taxon-name></italic> (Günther); <italic><tp:taxon-name><tp:taxon-name-part taxon-name-part-type="genus" reg="Microhyla">Microhyla</tp:taxon-name-part> <tp:taxon-name-part taxon-name-part-type="species" reg="mukhlesuri">mukhlesuri</tp:taxon-name-part></tp:taxon-name></italic> Hasan, Islam, Kuramoto, Kurabayashi &amp; Sumida; <italic><tp:taxon-name><tp:taxon-name-part taxon-name-part-type="genus" reg="Limnonectes">Limnonectes</tp:taxon-name-part> <tp:taxon-name-part taxon-name-part-type="species" reg="phuyenensis">phuyenensis</tp:taxon-name-part></tp:taxon-name></italic> Pham, Do, Le, Ngo, Nguyen, Ziegler &amp; Nguyen; <italic><tp:taxon-name><tp:taxon-name-part taxon-name-part-type="genus" reg="Hylarana">Hylarana</tp:taxon-name-part> <tp:taxon-name-part taxon-name-part-type="species" reg="annamitica">annamitica</tp:taxon-name-part></tp:taxon-name></italic> Sheridan &amp; Stuart; and <italic><tp:taxon-name><tp:taxon-name-part taxon-name-part-type="genus" reg="Polypedates">Polypedates</tp:taxon-name-part> <tp:taxon-name-part taxon-name-part-type="species" reg="mutus">mutus</tp:taxon-name-part></tp:taxon-name></italic> (Smith).</p><fig id="F5" position="float" orientation="portrait"><object-id xmlns:xlink="http://www.w3.org/1999/xlink" content-type="doi" xlink:type="simple">10.3897/zookeys.1267.177118.figure5</object-id><object-id xmlns:xlink="http://www.w3.org/1999/xlink" content-type="zenodo_dep_id" xlink:type="simple">0</object-id><object-id xmlns:xlink="http://www.w3.org/1999/xlink" content-type="arpha" xlink:type="simple">69B19EED-536E-582B-AB82-219678C2BBAC</object-id><label>Figure 5.</label><caption><p>Habitat of <italic><tp:taxon-name><tp:taxon-name-part taxon-name-part-type="genus" reg="Leptobrachella">Leptobrachella</tp:taxon-name-part> <tp:taxon-name-part taxon-name-part-type="species" reg="deocaensis">deocaensis</tp:taxon-name-part></tp:taxon-name></italic> sp. nov. in the Mui Dien coastal forest, Deo Ca Mountain, Dak Lak Province, Vietnam. <bold>A.</bold> Evergreen forest; <bold>B.</bold> Microhabitat.</p></caption><graphic xmlns:xlink="http://www.w3.org/1999/xlink" xlink:href="zookeys-1267-015_article-177118__-g005.jpg" position="float" orientation="portrait" xlink:type="simple" id="oo_1516161.jpg"><uri content-type="original_file" xlink:type="simple">https://binary.pensoft.net/fig/1516161</uri></graphic></fig></tp:treatment-sec><tp:treatment-sec sec-type="comparisons" id="SECID0ECSBG"><title>Comparisons.</title><p>We compared the new species with other members of the <italic><tp:taxon-name><tp:taxon-name-part taxon-name-part-type="genus" reg="Leptobrachella">Leptobrachella</tp:taxon-name-part> <tp:taxon-name-part taxon-name-part-type="species" reg="applebyi">applebyi</tp:taxon-name-part></tp:taxon-name></italic> group based on data obtained from the literature (Suppl. material <xref ref-type="supplementary-material" rid="S2">2</xref>).</p><p><italic><tp:taxon-name><tp:taxon-name-part taxon-name-part-type="genus" reg="Leptobrachella">Leptobrachella</tp:taxon-name-part> <tp:taxon-name-part taxon-name-part-type="species" reg="deocaensis">deocaensis</tp:taxon-name-part></tp:taxon-name></italic> sp. nov. is morphologically distinguishable from the 14 recognized members of the <italic><tp:taxon-name><tp:taxon-name-part taxon-name-part-type="genus" reg="Leptobrachella">L.</tp:taxon-name-part> <tp:taxon-name-part taxon-name-part-type="species" reg="applebyi">applebyi</tp:taxon-name-part></tp:taxon-name></italic> group by having the largest body size (35.31 mm in adult male and 34.41–37.92 mm in adult females) (Suppl. material <xref ref-type="supplementary-material" rid="S2">2</xref>).</p><p>The new species is most closely related to <italic><tp:taxon-name><tp:taxon-name-part taxon-name-part-type="genus" reg="Leptobrachella">L.</tp:taxon-name-part> <tp:taxon-name-part taxon-name-part-type="species" reg="macrops">macrops</tp:taxon-name-part></tp:taxon-name></italic>, from which it can be distinguished by significant genetic divergence (p = 6.34%; Fig. <xref ref-type="fig" rid="F2">2</xref>; Table <xref ref-type="table" rid="T1">1</xref>). Morphologically, <italic><tp:taxon-name><tp:taxon-name-part taxon-name-part-type="genus" reg="Leptobrachella">Leptobrachella</tp:taxon-name-part> <tp:taxon-name-part taxon-name-part-type="species" reg="deocaensis">deocaensis</tp:taxon-name-part></tp:taxon-name></italic> sp. nov. differs from <italic><tp:taxon-name><tp:taxon-name-part taxon-name-part-type="genus" reg="Leptobrachella">L.</tp:taxon-name-part> <tp:taxon-name-part taxon-name-part-type="species" reg="macrops">macrops</tp:taxon-name-part></tp:taxon-name></italic> by having the dorsal skin relatively smooth with low, small round tubercles (vs roughly granular with larger tubercles in <italic><tp:taxon-name><tp:taxon-name-part taxon-name-part-type="genus" reg="Leptobrachella">L.</tp:taxon-name-part> <tp:taxon-name-part taxon-name-part-type="species" reg="macrops">macrops</tp:taxon-name-part></tp:taxon-name></italic>), the absence of black spots on flanks (vs present in <italic><tp:taxon-name><tp:taxon-name-part taxon-name-part-type="genus" reg="Leptobrachella">L.</tp:taxon-name-part> <tp:taxon-name-part taxon-name-part-type="species" reg="macrops">macrops</tp:taxon-name-part></tp:taxon-name></italic>), toes without webbing (vs rudimentary in <italic><tp:taxon-name><tp:taxon-name-part taxon-name-part-type="genus" reg="Leptobrachella">L.</tp:taxon-name-part> <tp:taxon-name-part taxon-name-part-type="species" reg="macrops">macrops</tp:taxon-name-part></tp:taxon-name></italic>) and iris coppery gold (vs bright orange-gold with greenish tint in lower half and fine black reticulations throughout in <italic><tp:taxon-name><tp:taxon-name-part taxon-name-part-type="genus" reg="Leptobrachella">L.</tp:taxon-name-part> <tp:taxon-name-part taxon-name-part-type="species" reg="macrops">macrops</tp:taxon-name-part></tp:taxon-name></italic>);</p><p>from <italic><tp:taxon-name><tp:taxon-name-part taxon-name-part-type="genus" reg="Leptobrachella">L.</tp:taxon-name-part> <tp:taxon-name-part taxon-name-part-type="species" reg="bidoupensis">bidoupensis</tp:taxon-name-part></tp:taxon-name></italic> by having a belly grey with white dust (vs dark brownish red with white speckling in <italic><tp:taxon-name><tp:taxon-name-part taxon-name-part-type="genus" reg="Leptobrachella">L.</tp:taxon-name-part> <tp:taxon-name-part taxon-name-part-type="species" reg="bidoupensis">bidoupensis</tp:taxon-name-part></tp:taxon-name></italic>), indistinct dorsolateral markings (vs distinct in <italic><tp:taxon-name><tp:taxon-name-part taxon-name-part-type="genus" reg="Leptobrachella">L.</tp:taxon-name-part> <tp:taxon-name-part taxon-name-part-type="species" reg="bidoupensis">bidoupensis</tp:taxon-name-part></tp:taxon-name></italic>), the absence of black spots on flanks (vs present in <italic><tp:taxon-name><tp:taxon-name-part taxon-name-part-type="genus" reg="Leptobrachella">L.</tp:taxon-name-part> <tp:taxon-name-part taxon-name-part-type="species" reg="bidoupensis">bidoupensis</tp:taxon-name-part></tp:taxon-name></italic>), toes without webbing (vs rudimentary in <italic><tp:taxon-name><tp:taxon-name-part taxon-name-part-type="genus" reg="Leptobrachella">L.</tp:taxon-name-part> <tp:taxon-name-part taxon-name-part-type="species" reg="bidoupensis">bidoupensis</tp:taxon-name-part></tp:taxon-name></italic>), toes without lateral fringes (vs narrow in <italic><tp:taxon-name><tp:taxon-name-part taxon-name-part-type="genus" reg="Leptobrachella">L.</tp:taxon-name-part> <tp:taxon-name-part taxon-name-part-type="species" reg="bidoupensis">bidoupensis</tp:taxon-name-part></tp:taxon-name></italic>), and iris coppery gold (vs upper half coppery red, fading to pale silver in lower half in <italic><tp:taxon-name><tp:taxon-name-part taxon-name-part-type="genus" reg="Leptobrachella">L.</tp:taxon-name-part> <tp:taxon-name-part taxon-name-part-type="species" reg="bidoupensis">bidoupensis</tp:taxon-name-part></tp:taxon-name></italic>);</p><p>from <italic><tp:taxon-name><tp:taxon-name-part taxon-name-part-type="genus" reg="Leptobrachella">L.</tp:taxon-name-part> <tp:taxon-name-part taxon-name-part-type="species" reg="tadungensis">tadungensis</tp:taxon-name-part></tp:taxon-name></italic> by having a belly grey with white dust (vs dark brownish with fine white speckling in <italic><tp:taxon-name><tp:taxon-name-part taxon-name-part-type="genus" reg="Leptobrachella">L.</tp:taxon-name-part> <tp:taxon-name-part taxon-name-part-type="species" reg="tadungensis">tadungensis</tp:taxon-name-part></tp:taxon-name></italic>), the absence of black spots on flanks (vs present in <italic><tp:taxon-name><tp:taxon-name-part taxon-name-part-type="genus" reg="Leptobrachella">L.</tp:taxon-name-part> <tp:taxon-name-part taxon-name-part-type="species" reg="tadungensis">tadungensis</tp:taxon-name-part></tp:taxon-name></italic>), and indistinct dorsolateral markings (vs distinct in <italic><tp:taxon-name><tp:taxon-name-part taxon-name-part-type="genus" reg="Leptobrachella">L.</tp:taxon-name-part> <tp:taxon-name-part taxon-name-part-type="species" reg="tadungensis">tadungensis</tp:taxon-name-part></tp:taxon-name></italic>);</p><p>from <italic><tp:taxon-name><tp:taxon-name-part taxon-name-part-type="genus" reg="Leptobrachella">L.</tp:taxon-name-part> <tp:taxon-name-part taxon-name-part-type="species" reg="pallida">pallida</tp:taxon-name-part></tp:taxon-name></italic> by having dorsal skin relatively smooth with low, small round tubercles scattered (vs skin on dorsum coarsely shagreened in <italic><tp:taxon-name><tp:taxon-name-part taxon-name-part-type="genus" reg="Leptobrachella">L.</tp:taxon-name-part> <tp:taxon-name-part taxon-name-part-type="species" reg="pallida">pallida</tp:taxon-name-part></tp:taxon-name></italic>), belly grey with white dust (vs dark brownish red with faint white speckling in <italic><tp:taxon-name><tp:taxon-name-part taxon-name-part-type="genus" reg="Leptobrachella">L.</tp:taxon-name-part> <tp:taxon-name-part taxon-name-part-type="species" reg="pallida">pallida</tp:taxon-name-part></tp:taxon-name></italic>), the absence of black spots on flanks (vs present in <italic><tp:taxon-name><tp:taxon-name-part taxon-name-part-type="genus" reg="Leptobrachella">L.</tp:taxon-name-part> <tp:taxon-name-part taxon-name-part-type="species" reg="pallida">pallida</tp:taxon-name-part></tp:taxon-name></italic>), indistinct dorsolateral markings (vs distinct in <italic><tp:taxon-name><tp:taxon-name-part taxon-name-part-type="genus" reg="Leptobrachella">L.</tp:taxon-name-part> <tp:taxon-name-part taxon-name-part-type="species" reg="pallida">pallida</tp:taxon-name-part></tp:taxon-name></italic>), and iris coppery gold (vs copper in upper half, gold in lower half in <italic><tp:taxon-name><tp:taxon-name-part taxon-name-part-type="genus" reg="Leptobrachella">L.</tp:taxon-name-part> <tp:taxon-name-part taxon-name-part-type="species" reg="pallida">pallida</tp:taxon-name-part></tp:taxon-name></italic>).</p><p>from <italic><tp:taxon-name><tp:taxon-name-part taxon-name-part-type="genus" reg="Leptobrachella">L.</tp:taxon-name-part> <tp:taxon-name-part taxon-name-part-type="species" reg="applebyi">applebyi</tp:taxon-name-part></tp:taxon-name></italic> by having toes without lateral fringes (vs narrow in <italic><tp:taxon-name><tp:taxon-name-part taxon-name-part-type="genus" reg="Leptobrachella">L.</tp:taxon-name-part> <tp:taxon-name-part taxon-name-part-type="species" reg="applebyi">applebyi</tp:taxon-name-part></tp:taxon-name></italic>), belly grey with white dust (vs dark brownish pink with white speckling in <italic><tp:taxon-name><tp:taxon-name-part taxon-name-part-type="genus" reg="Leptobrachella">L.</tp:taxon-name-part> <tp:taxon-name-part taxon-name-part-type="species" reg="applebyi">applebyi</tp:taxon-name-part></tp:taxon-name></italic>), indistinct dorsolateral markings (vs distinct in <italic><tp:taxon-name><tp:taxon-name-part taxon-name-part-type="genus" reg="Leptobrachella">L.</tp:taxon-name-part> <tp:taxon-name-part taxon-name-part-type="species" reg="applebyi">applebyi</tp:taxon-name-part></tp:taxon-name></italic>), the absence of black spots on flanks (vs present in <italic><tp:taxon-name><tp:taxon-name-part taxon-name-part-type="genus" reg="Leptobrachella">L.</tp:taxon-name-part> <tp:taxon-name-part taxon-name-part-type="species" reg="applebyi">applebyi</tp:taxon-name-part></tp:taxon-name></italic>), and toes without webbing (vs rudimentary in <italic><tp:taxon-name><tp:taxon-name-part taxon-name-part-type="genus" reg="Leptobrachella">L.</tp:taxon-name-part> <tp:taxon-name-part taxon-name-part-type="species" reg="applebyi">applebyi</tp:taxon-name-part></tp:taxon-name></italic>);</p><p>from <italic><tp:taxon-name><tp:taxon-name-part taxon-name-part-type="genus" reg="Leptobrachella">L.</tp:taxon-name-part> <tp:taxon-name-part taxon-name-part-type="species" reg="ardens">ardens</tp:taxon-name-part></tp:taxon-name></italic> by having a belly grey with white dust (vs dark brownish red with white speckling in <italic><tp:taxon-name><tp:taxon-name-part taxon-name-part-type="genus" reg="Leptobrachella">L.</tp:taxon-name-part> <tp:taxon-name-part taxon-name-part-type="species" reg="ardens">ardens</tp:taxon-name-part></tp:taxon-name></italic>), indistinct dorsolateral markings (vs distinct in <italic><tp:taxon-name><tp:taxon-name-part taxon-name-part-type="genus" reg="Leptobrachella">L.</tp:taxon-name-part> <tp:taxon-name-part taxon-name-part-type="species" reg="ardens">ardens</tp:taxon-name-part></tp:taxon-name></italic>), black spots on flanks absent (vs present in <italic><tp:taxon-name><tp:taxon-name-part taxon-name-part-type="genus" reg="Leptobrachella">L.</tp:taxon-name-part> <tp:taxon-name-part taxon-name-part-type="species" reg="ardens">ardens</tp:taxon-name-part></tp:taxon-name></italic>), and iris coppery gold (vs brown in <italic><tp:taxon-name><tp:taxon-name-part taxon-name-part-type="genus" reg="Leptobrachella">L.</tp:taxon-name-part> <tp:taxon-name-part taxon-name-part-type="species" reg="ardens">ardens</tp:taxon-name-part></tp:taxon-name></italic>);</p><p>from <italic><tp:taxon-name><tp:taxon-name-part taxon-name-part-type="genus" reg="Leptobrachella">L.</tp:taxon-name-part> <tp:taxon-name-part taxon-name-part-type="species" reg="crocea">crocea</tp:taxon-name-part></tp:taxon-name></italic> by having dorsal skin relatively smooth with low, small round tubercles scattered (vs highly tuberculate in <italic><tp:taxon-name><tp:taxon-name-part taxon-name-part-type="genus" reg="Leptobrachella">L.</tp:taxon-name-part> <tp:taxon-name-part taxon-name-part-type="species" reg="crocea">crocea</tp:taxon-name-part></tp:taxon-name></italic>), belly grey with white dust (vs bright orange in <italic><tp:taxon-name><tp:taxon-name-part taxon-name-part-type="genus" reg="Leptobrachella">L.</tp:taxon-name-part> <tp:taxon-name-part taxon-name-part-type="species" reg="crocea">crocea</tp:taxon-name-part></tp:taxon-name></italic>), toes without webbing (vs rudimentary in <italic><tp:taxon-name><tp:taxon-name-part taxon-name-part-type="genus" reg="Leptobrachella">L.</tp:taxon-name-part> <tp:taxon-name-part taxon-name-part-type="species" reg="crocea">crocea</tp:taxon-name-part></tp:taxon-name></italic>), and iris coppery gold (vs pale gold in <italic><tp:taxon-name><tp:taxon-name-part taxon-name-part-type="genus" reg="Leptobrachella">L.</tp:taxon-name-part> <tp:taxon-name-part taxon-name-part-type="species" reg="crocea">crocea</tp:taxon-name-part></tp:taxon-name></italic>);</p><p>from <italic><tp:taxon-name><tp:taxon-name-part taxon-name-part-type="genus" reg="Leptobrachella">L.</tp:taxon-name-part> <tp:taxon-name-part taxon-name-part-type="species" reg="duyenae">duyenae</tp:taxon-name-part></tp:taxon-name></italic> by having dorsal skin relatively smooth with low, small round tubercles scattered (vs coarsely shagreened on dorsum with scattered, low, small tubercles in <italic><tp:taxon-name><tp:taxon-name-part taxon-name-part-type="genus" reg="Leptobrachella">L.</tp:taxon-name-part> <tp:taxon-name-part taxon-name-part-type="species" reg="duyenae">duyenae</tp:taxon-name-part></tp:taxon-name></italic>), belly grey with white dust (vs dark brownish to grey whitish with white speckling in <italic><tp:taxon-name><tp:taxon-name-part taxon-name-part-type="genus" reg="Leptobrachella">L.</tp:taxon-name-part> <tp:taxon-name-part taxon-name-part-type="species" reg="duyenae">duyenae</tp:taxon-name-part></tp:taxon-name></italic>), indistinct dorsolateral markings (vs distinct in <italic><tp:taxon-name><tp:taxon-name-part taxon-name-part-type="genus" reg="Leptobrachella">L.</tp:taxon-name-part> <tp:taxon-name-part taxon-name-part-type="species" reg="duyenae">duyenae</tp:taxon-name-part></tp:taxon-name></italic>), the absence of black spots on flanks (vs present in <italic><tp:taxon-name><tp:taxon-name-part taxon-name-part-type="genus" reg="Leptobrachella">L.</tp:taxon-name-part> <tp:taxon-name-part taxon-name-part-type="species" reg="duyenae">duyenae</tp:taxon-name-part></tp:taxon-name></italic>), and iris coppery gold (vs iris bicolored, upper half golden, lower half silver in <italic><tp:taxon-name><tp:taxon-name-part taxon-name-part-type="genus" reg="Leptobrachella">L.</tp:taxon-name-part> <tp:taxon-name-part taxon-name-part-type="species" reg="duyenae">duyenae</tp:taxon-name-part></tp:taxon-name></italic>);</p><p>from <italic><tp:taxon-name><tp:taxon-name-part taxon-name-part-type="genus" reg="Leptobrachella">L.</tp:taxon-name-part> <tp:taxon-name-part taxon-name-part-type="species" reg="kalonensis">kalonensis</tp:taxon-name-part></tp:taxon-name></italic> by having a belly grey with white dust (vs pale brownish pink with white speckling in <italic><tp:taxon-name><tp:taxon-name-part taxon-name-part-type="genus" reg="Leptobrachella">L.</tp:taxon-name-part> <tp:taxon-name-part taxon-name-part-type="species" reg="kalonensis">kalonensis</tp:taxon-name-part></tp:taxon-name></italic>), indistinct dorsolateral markings (vs distinct in <italic><tp:taxon-name><tp:taxon-name-part taxon-name-part-type="genus" reg="Leptobrachella">L.</tp:taxon-name-part> <tp:taxon-name-part taxon-name-part-type="species" reg="kalonensis">kalonensis</tp:taxon-name-part></tp:taxon-name></italic>), the absence of black spots on flanks (vs present in <italic><tp:taxon-name><tp:taxon-name-part taxon-name-part-type="genus" reg="Leptobrachella">L.</tp:taxon-name-part> <tp:taxon-name-part taxon-name-part-type="species" reg="kalonensis">kalonensis</tp:taxon-name-part></tp:taxon-name></italic>), and iris coppery gold (vs iris gold, coppery orange in upper third in <italic><tp:taxon-name><tp:taxon-name-part taxon-name-part-type="genus" reg="Leptobrachella">L.</tp:taxon-name-part> <tp:taxon-name-part taxon-name-part-type="species" reg="kalonensis">kalonensis</tp:taxon-name-part></tp:taxon-name></italic>);</p><p>from <italic><tp:taxon-name><tp:taxon-name-part taxon-name-part-type="genus" reg="Leptobrachella">L.</tp:taxon-name-part> <tp:taxon-name-part taxon-name-part-type="species" reg="maculosa">maculosa</tp:taxon-name-part></tp:taxon-name></italic> by having a belly grey with white dust (vs dark brownish with white speckling in <italic><tp:taxon-name><tp:taxon-name-part taxon-name-part-type="genus" reg="Leptobrachella">L.</tp:taxon-name-part> <tp:taxon-name-part taxon-name-part-type="species" reg="maculosa">maculosa</tp:taxon-name-part></tp:taxon-name></italic>), indistinct dorsolateral markings (vs distinct in <italic><tp:taxon-name><tp:taxon-name-part taxon-name-part-type="genus" reg="Leptobrachella">L.</tp:taxon-name-part> <tp:taxon-name-part taxon-name-part-type="species" reg="maculosa">maculosa</tp:taxon-name-part></tp:taxon-name></italic>), the absence of black spots on flanks (vs present in <italic><tp:taxon-name><tp:taxon-name-part taxon-name-part-type="genus" reg="Leptobrachella">L.</tp:taxon-name-part> <tp:taxon-name-part taxon-name-part-type="species" reg="maculosa">maculosa</tp:taxon-name-part></tp:taxon-name></italic>), and iris coppery gold (vs iris copper in upper half and gold in lower half in <italic><tp:taxon-name><tp:taxon-name-part taxon-name-part-type="genus" reg="Leptobrachella">L.</tp:taxon-name-part> <tp:taxon-name-part taxon-name-part-type="species" reg="maculosa">maculosa</tp:taxon-name-part></tp:taxon-name></italic>);</p><p>from <italic><tp:taxon-name><tp:taxon-name-part taxon-name-part-type="genus" reg="Leptobrachella">L.</tp:taxon-name-part> <tp:taxon-name-part taxon-name-part-type="species" reg="melica">melica</tp:taxon-name-part></tp:taxon-name></italic> by having a belly grey with white dust (vs white to pale pink with diffuse dark brown blotches and white speckling in <italic><tp:taxon-name><tp:taxon-name-part taxon-name-part-type="genus" reg="Leptobrachella">L.</tp:taxon-name-part> <tp:taxon-name-part taxon-name-part-type="species" reg="melica">melica</tp:taxon-name-part></tp:taxon-name></italic>), indistinct dorsolateral markings (vs distinct in <italic><tp:taxon-name><tp:taxon-name-part taxon-name-part-type="genus" reg="Leptobrachella">L.</tp:taxon-name-part> <tp:taxon-name-part taxon-name-part-type="species" reg="melica">melica</tp:taxon-name-part></tp:taxon-name></italic>), the absence of black spots on flanks (vs present in <italic><tp:taxon-name><tp:taxon-name-part taxon-name-part-type="genus" reg="Leptobrachella">L.</tp:taxon-name-part> <tp:taxon-name-part taxon-name-part-type="species" reg="melica">melica</tp:taxon-name-part></tp:taxon-name></italic>), toes without webbing (vs rudimentary in <italic><tp:taxon-name><tp:taxon-name-part taxon-name-part-type="genus" reg="Leptobrachella">L.</tp:taxon-name-part> <tp:taxon-name-part taxon-name-part-type="species" reg="melica">melica</tp:taxon-name-part></tp:taxon-name></italic>), and iris coppery gold (vs iris dark gold in <italic><tp:taxon-name><tp:taxon-name-part taxon-name-part-type="genus" reg="Leptobrachella">L.</tp:taxon-name-part> <tp:taxon-name-part taxon-name-part-type="species" reg="melica">melica</tp:taxon-name-part></tp:taxon-name></italic>);</p><p>from <italic><tp:taxon-name><tp:taxon-name-part taxon-name-part-type="genus" reg="Leptobrachella">L.</tp:taxon-name-part> <tp:taxon-name-part taxon-name-part-type="species" reg="pyrrhops">pyrrhops</tp:taxon-name-part></tp:taxon-name></italic> by having dorsal skin relatively smooth with low, small round tubercles scattered (vs slightly shagreened in <italic><tp:taxon-name><tp:taxon-name-part taxon-name-part-type="genus" reg="Leptobrachella">L.</tp:taxon-name-part> <tp:taxon-name-part taxon-name-part-type="species" reg="pyrrhops">pyrrhops</tp:taxon-name-part></tp:taxon-name></italic>), belly grey with white dust (vs grey pinkish to dark brownish-violet in <italic><tp:taxon-name><tp:taxon-name-part taxon-name-part-type="genus" reg="Leptobrachella">L.</tp:taxon-name-part> <tp:taxon-name-part taxon-name-part-type="species" reg="pyrrhops">pyrrhops</tp:taxon-name-part></tp:taxon-name></italic>), the absence of black spots on flanks (vs present in <italic><tp:taxon-name><tp:taxon-name-part taxon-name-part-type="genus" reg="Leptobrachella">L.</tp:taxon-name-part> <tp:taxon-name-part taxon-name-part-type="species" reg="pyrrhops">pyrrhops</tp:taxon-name-part></tp:taxon-name></italic>), toes without webbing (vs rudimentary in <italic><tp:taxon-name><tp:taxon-name-part taxon-name-part-type="genus" reg="Leptobrachella">L.</tp:taxon-name-part> <tp:taxon-name-part taxon-name-part-type="species" reg="pyrrhops">pyrrhops</tp:taxon-name-part></tp:taxon-name></italic>), and iris coppery gold (vs iris bicolored: bright orange-gold in upper half, fading to greenish-silver in lower third in <italic><tp:taxon-name><tp:taxon-name-part taxon-name-part-type="genus" reg="Leptobrachella">L.</tp:taxon-name-part> <tp:taxon-name-part taxon-name-part-type="species" reg="pyrrhops">pyrrhops</tp:taxon-name-part></tp:taxon-name></italic>);</p><p>from <italic><tp:taxon-name><tp:taxon-name-part taxon-name-part-type="genus" reg="Leptobrachella">L.</tp:taxon-name-part> <tp:taxon-name-part taxon-name-part-type="species" reg="rowleyae">rowleyae</tp:taxon-name-part></tp:taxon-name></italic> by having a belly grey with white dust (vs pinkish milk-white with dense whitish speckling evenly scattered on entire ventral surface in <italic><tp:taxon-name><tp:taxon-name-part taxon-name-part-type="genus" reg="Leptobrachella">L.</tp:taxon-name-part> <tp:taxon-name-part taxon-name-part-type="species" reg="rowleyae">rowleyae</tp:taxon-name-part></tp:taxon-name></italic>), the absence of black spots on flanks (vs present in <italic><tp:taxon-name><tp:taxon-name-part taxon-name-part-type="genus" reg="Leptobrachella">L.</tp:taxon-name-part> <tp:taxon-name-part taxon-name-part-type="species" reg="rowleyae">rowleyae</tp:taxon-name-part></tp:taxon-name></italic>), toes without webbing (vs rudimentary in <italic><tp:taxon-name><tp:taxon-name-part taxon-name-part-type="genus" reg="Leptobrachella">L.</tp:taxon-name-part> <tp:taxon-name-part taxon-name-part-type="species" reg="rowleyae">rowleyae</tp:taxon-name-part></tp:taxon-name></italic>), and iris coppery gold (vs iris bicolored, copper-orange in upper half, fading to golden in lower third in <italic><tp:taxon-name><tp:taxon-name-part taxon-name-part-type="genus" reg="Leptobrachella">L.</tp:taxon-name-part> <tp:taxon-name-part taxon-name-part-type="species" reg="rowleyae">rowleyae</tp:taxon-name-part></tp:taxon-name></italic>);</p><p>from <italic><tp:taxon-name><tp:taxon-name-part taxon-name-part-type="genus" reg="Leptobrachella">L.</tp:taxon-name-part> <tp:taxon-name-part taxon-name-part-type="species" reg="tuberosa">tuberosa</tp:taxon-name-part></tp:taxon-name></italic> by having dorsal skin relatively smooth with low, small round tubercles scattered (vs highly tuberculate in <italic><tp:taxon-name><tp:taxon-name-part taxon-name-part-type="genus" reg="Leptobrachella">L.</tp:taxon-name-part> <tp:taxon-name-part taxon-name-part-type="species" reg="tuberosa">tuberosa</tp:taxon-name-part></tp:taxon-name></italic>), belly grey with white dust (vs white with small grey spots/streaks in <italic><tp:taxon-name><tp:taxon-name-part taxon-name-part-type="genus" reg="Leptobrachella">L.</tp:taxon-name-part> <tp:taxon-name-part taxon-name-part-type="species" reg="tuberosa">tuberosa</tp:taxon-name-part></tp:taxon-name></italic>), and toes without webbing (vs rudimentary in <italic><tp:taxon-name><tp:taxon-name-part taxon-name-part-type="genus" reg="Leptobrachella">L.</tp:taxon-name-part> <tp:taxon-name-part taxon-name-part-type="species" reg="tuberosa">tuberosa</tp:taxon-name-part></tp:taxon-name></italic>).</p></tp:treatment-sec><tp:treatment-sec><!--Section generated to contain objects referenced in tp:taxon-treatment.--><supplementary-material xmlns:xlink="http://www.w3.org/1999/xlink" id="S2" position="float" orientation="portrait" xlink:type="simple"><object-id content-type="doi" xlink:type="simple">10.3897/zookeys.1267.177118.suppl2</object-id><object-id content-type="zenodo_dep_id" xlink:type="simple">0</object-id><object-id content-type="arpha" xlink:type="simple">92F4E44F-8C7F-5490-9F7C-C548A7ECB223</object-id><label>Supplementary material 2</label><caption><p>Diagnostic characteristics</p></caption><statement content-type="dataType"><label>Data type</label><p>docx</p></statement><statement content-type="notes"><label>Explanation note</label><p>Selected diagnostic characteristics for the species in the <italic><tp:taxon-name><tp:taxon-name-part taxon-name-part-type="genus" reg="Leptobrachella">Leptobrachella</tp:taxon-name-part> <tp:taxon-name-part taxon-name-part-type="species" reg="applebyi">applebyi</tp:taxon-name-part></tp:taxon-name></italic> group (modified from <xref ref-type="bibr" rid="B29">Rowley et al. 2017</xref>b; <xref ref-type="bibr" rid="B11">Hoang et al. 2025</xref>). NA = not available.</p></statement><media xlink:href="zookeys-1267-015_article-177118__-s002.docx" mimetype="application" mime-subtype="vnd.openxmlformats-officedocument.wordprocessingml.document" position="float" orientation="portrait" xlink:type="simple" id="oo_1516183.docx"><uri content-type="original_file" xlink:type="simple">https://binary.pensoft.net/file/1516183</uri></media><permissions><license xlink:type="simple"><license-p>This dataset is made available under the Open Database License (http://opendatacommons.org/licenses/odbl/1.0/). The Open Database License (ODbL) is a license agreement intended to allow users to freely share, modify, and use this Dataset while maintaining this same freedom for others, provided that the original source and author(s) are credited.</license-p></license></permissions><attrib specific-use="authors">Dang Trong Do, Truong Quang Nguyen, Chung Van Hoang, Thomas Ziegler, Cuong The Pham</attrib></supplementary-material><fig id="F2" position="float" orientation="portrait"><object-id xmlns:xlink="http://www.w3.org/1999/xlink" content-type="doi" xlink:type="simple">10.3897/zookeys.1267.177118.figure2</object-id><object-id xmlns:xlink="http://www.w3.org/1999/xlink" content-type="zenodo_dep_id" xlink:type="simple">0</object-id><object-id xmlns:xlink="http://www.w3.org/1999/xlink" content-type="arpha" xlink:type="simple">2AD88B0A-F57E-5E5D-9D2B-32C0E7FD146D</object-id><label>Figure 2.</label><caption><p>The Bayesian inference (<abbrev xmlns:xlink="http://www.w3.org/1999/xlink" xlink:title="Bayesian inference" id="ABBRID0EKGAE" xlink:type="simple">BI</abbrev>) tree based on the partial 16S rRNA mitochondrial gene. Values at nodes correspond to <abbrev xmlns:xlink="http://www.w3.org/1999/xlink" xlink:title="Bayesian inference" id="ABBRID0EOGAE" xlink:type="simple">BI</abbrev>/<abbrev xmlns:xlink="http://www.w3.org/1999/xlink" xlink:title="manus length from tip of third digit to proximal edge of inner palmar tubercle" id="ABBRID0ESGAE" xlink:type="simple">ML</abbrev> support values, respectively. <tp:taxon-name><tp:taxon-name-part taxon-name-part-type="genus" reg="Leptobrachium">Leptobrachium</tp:taxon-name-part> <tp:taxon-name-part taxon-name-part-type="uncertainty-rank">cf.</tp:taxon-name-part> <tp:taxon-name-part taxon-name-part-type="species" reg="chapaense">chapaense</tp:taxon-name-part></tp:taxon-name> and <italic><tp:taxon-name><tp:taxon-name-part taxon-name-part-type="genus" reg="Xenophrys">Xenophrys</tp:taxon-name-part> <tp:taxon-name-part taxon-name-part-type="species" reg="truongsonensis">truongsonensis</tp:taxon-name-part></tp:taxon-name></italic> were used as the outgroup.</p></caption><graphic xmlns:xlink="http://www.w3.org/1999/xlink" xlink:href="zookeys-1267-015_article-177118__-g002.jpg" position="float" orientation="portrait" xlink:type="simple" id="oo_1516158.jpg"><uri content-type="original_file" xlink:type="simple">https://binary.pensoft.net/fig/1516158</uri></graphic></fig><table-wrap id="T1" position="float" orientation="portrait"><label>Table 1.</label><caption><p>Uncorrected (“p”) distance (%) matrix showing percentage pairwise genetic divergence (16S rRNA gene) between members of the <italic><tp:taxon-name><tp:taxon-name-part taxon-name-part-type="genus" reg="Leptobrachella">Leptobrachella</tp:taxon-name-part> <tp:taxon-name-part taxon-name-part-type="species" reg="applebyi">applebyi</tp:taxon-name-part></tp:taxon-name></italic> group.</p></caption><table id="TID0EZLBG" rules="all"><tbody><tr><th rowspan="1" colspan="1"/><th rowspan="1" colspan="1">Species</th><th rowspan="1" colspan="1">1</th><th rowspan="1" colspan="1">2</th><th rowspan="1" colspan="1">3</th><th rowspan="1" colspan="1">4</th><th rowspan="1" colspan="1">5</th><th rowspan="1" colspan="1">6</th><th rowspan="1" colspan="1">7</th><th rowspan="1" colspan="1">8</th><th rowspan="1" colspan="1">9</th><th rowspan="1" colspan="1">10</th><th rowspan="1" colspan="1">11</th><th rowspan="1" colspan="1">12</th><th rowspan="1" colspan="1">13</th><th rowspan="1" colspan="1">14</th><th rowspan="1" colspan="1">15</th></tr><tr><td rowspan="1" colspan="1">
                  <bold>1</bold>
                </td><td rowspan="1" colspan="1"><italic><tp:taxon-name><tp:taxon-name-part taxon-name-part-type="genus" reg="Leptobrachella">Leptobrachella</tp:taxon-name-part> <tp:taxon-name-part taxon-name-part-type="species" reg="deocaensis">deocaensis</tp:taxon-name-part></tp:taxon-name></italic> sp. nov.</td><td rowspan="1" colspan="1">
                  <bold>0.00</bold>
                </td><td rowspan="1" colspan="1"/><td rowspan="1" colspan="1"/><td rowspan="1" colspan="1"/><td rowspan="1" colspan="1"/><td rowspan="1" colspan="1"/><td rowspan="1" colspan="1"/><td rowspan="1" colspan="1"/><td rowspan="1" colspan="1"/><td rowspan="1" colspan="1"/><td rowspan="1" colspan="1"/><td rowspan="1" colspan="1"/><td rowspan="1" colspan="1"/><td rowspan="1" colspan="1"/><td rowspan="1" colspan="1"/></tr><tr><td rowspan="1" colspan="1">
                  <bold>2</bold>
                </td><td rowspan="1" colspan="1">
                  <italic>
                    <tp:taxon-name><tp:taxon-name-part taxon-name-part-type="genus" reg="Leptobrachella">L.</tp:taxon-name-part> <tp:taxon-name-part taxon-name-part-type="species" reg="macrops">macrops</tp:taxon-name-part></tp:taxon-name>
                  </italic>
                </td><td rowspan="1" colspan="1">6.34</td><td rowspan="1" colspan="1">
                  <bold>0.00</bold>
                </td><td rowspan="1" colspan="1"/><td rowspan="1" colspan="1"/><td rowspan="1" colspan="1"/><td rowspan="1" colspan="1"/><td rowspan="1" colspan="1"/><td rowspan="1" colspan="1"/><td rowspan="1" colspan="1"/><td rowspan="1" colspan="1"/><td rowspan="1" colspan="1"/><td rowspan="1" colspan="1"/><td rowspan="1" colspan="1"/><td rowspan="1" colspan="1"/><td rowspan="1" colspan="1"/></tr><tr><td rowspan="1" colspan="1">
                  <bold>3</bold>
                </td><td rowspan="1" colspan="1">
                  <italic>
                    <tp:taxon-name><tp:taxon-name-part taxon-name-part-type="genus" reg="Leptobrachella">L.</tp:taxon-name-part> <tp:taxon-name-part taxon-name-part-type="species" reg="maculosa">maculosa</tp:taxon-name-part></tp:taxon-name>
                  </italic>
                </td><td rowspan="1" colspan="1">7.75–7.76</td><td rowspan="1" colspan="1">8.34</td><td rowspan="1" colspan="1">
                  <bold>0.00</bold>
                </td><td rowspan="1" colspan="1"/><td rowspan="1" colspan="1"/><td rowspan="1" colspan="1"/><td rowspan="1" colspan="1"/><td rowspan="1" colspan="1"/><td rowspan="1" colspan="1"/><td rowspan="1" colspan="1"/><td rowspan="1" colspan="1"/><td rowspan="1" colspan="1"/><td rowspan="1" colspan="1"/><td rowspan="1" colspan="1"/><td rowspan="1" colspan="1"/></tr><tr><td rowspan="1" colspan="1">
                  <bold>4</bold>
                </td><td rowspan="1" colspan="1">
                  <italic>
                    <tp:taxon-name><tp:taxon-name-part taxon-name-part-type="genus" reg="Leptobrachella">L.</tp:taxon-name-part> <tp:taxon-name-part taxon-name-part-type="species" reg="pyrrhops">pyrrhops</tp:taxon-name-part></tp:taxon-name>
                  </italic>
                </td><td rowspan="1" colspan="1">8.84–8.86</td><td rowspan="1" colspan="1">8.98</td><td rowspan="1" colspan="1">8.41</td><td rowspan="1" colspan="1">
                  <bold>0.00</bold>
                </td><td rowspan="1" colspan="1"/><td rowspan="1" colspan="1"/><td rowspan="1" colspan="1"/><td rowspan="1" colspan="1"/><td rowspan="1" colspan="1"/><td rowspan="1" colspan="1"/><td rowspan="1" colspan="1"/><td rowspan="1" colspan="1"/><td rowspan="1" colspan="1"/><td rowspan="1" colspan="1"/><td rowspan="1" colspan="1"/></tr><tr><td rowspan="1" colspan="1">
                  <bold>5</bold>
                </td><td rowspan="1" colspan="1">
                  <italic>
                    <tp:taxon-name><tp:taxon-name-part taxon-name-part-type="genus" reg="Leptobrachella">L.</tp:taxon-name-part> <tp:taxon-name-part taxon-name-part-type="species" reg="tadungensis">tadungensis</tp:taxon-name-part></tp:taxon-name>
                  </italic>
                </td><td rowspan="1" colspan="1">7.13–7.14</td><td rowspan="1" colspan="1">8.44</td><td rowspan="1" colspan="1">7.96</td><td rowspan="1" colspan="1">9.86</td><td rowspan="1" colspan="1">
                  <bold>0.00</bold>
                </td><td rowspan="1" colspan="1"/><td rowspan="1" colspan="1"/><td rowspan="1" colspan="1"/><td rowspan="1" colspan="1"/><td rowspan="1" colspan="1"/><td rowspan="1" colspan="1"/><td rowspan="1" colspan="1"/><td rowspan="1" colspan="1"/><td rowspan="1" colspan="1"/><td rowspan="1" colspan="1"/></tr><tr><td rowspan="1" colspan="1">
                  <bold>6</bold>
                </td><td rowspan="1" colspan="1">
                  <italic>
                    <tp:taxon-name><tp:taxon-name-part taxon-name-part-type="genus" reg="Leptobrachella">L.</tp:taxon-name-part> <tp:taxon-name-part taxon-name-part-type="species" reg="kalonensis">kalonensis</tp:taxon-name-part></tp:taxon-name>
                  </italic>
                </td><td rowspan="1" colspan="1">10.51–10.53</td><td rowspan="1" colspan="1">9.01</td><td rowspan="1" colspan="1">9.31</td><td rowspan="1" colspan="1">10.84</td><td rowspan="1" colspan="1">7.58</td><td rowspan="1" colspan="1">
                  <bold>0.00</bold>
                </td><td rowspan="1" colspan="1"/><td rowspan="1" colspan="1"/><td rowspan="1" colspan="1"/><td rowspan="1" colspan="1"/><td rowspan="1" colspan="1"/><td rowspan="1" colspan="1"/><td rowspan="1" colspan="1"/><td rowspan="1" colspan="1"/><td rowspan="1" colspan="1"/></tr><tr><td rowspan="1" colspan="1">
                  <bold>7</bold>
                </td><td rowspan="1" colspan="1">
                  <italic>
                    <tp:taxon-name><tp:taxon-name-part taxon-name-part-type="genus" reg="Leptobrachella">L.</tp:taxon-name-part> <tp:taxon-name-part taxon-name-part-type="species" reg="duyenae">duyenae</tp:taxon-name-part></tp:taxon-name>
                  </italic>
                </td><td rowspan="1" colspan="1">9.30–9.32</td><td rowspan="1" colspan="1">8.37</td><td rowspan="1" colspan="1">9.94</td><td rowspan="1" colspan="1">10.79</td><td rowspan="1" colspan="1">9.36</td><td rowspan="1" colspan="1">8.90</td><td rowspan="1" colspan="1">
                  <bold>0.00</bold>
                </td><td rowspan="1" colspan="1"/><td rowspan="1" colspan="1"/><td rowspan="1" colspan="1"/><td rowspan="1" colspan="1"/><td rowspan="1" colspan="1"/><td rowspan="1" colspan="1"/><td rowspan="1" colspan="1"/><td rowspan="1" colspan="1"/></tr><tr><td rowspan="1" colspan="1">
                  <bold>8</bold>
                </td><td rowspan="1" colspan="1">
                  <italic>
                    <tp:taxon-name><tp:taxon-name-part taxon-name-part-type="genus" reg="Leptobrachella">L.</tp:taxon-name-part> <tp:taxon-name-part taxon-name-part-type="species" reg="bidoupensis">bidoupensis</tp:taxon-name-part></tp:taxon-name>
                  </italic>
                </td><td rowspan="1" colspan="1">8.15–8.17</td><td rowspan="1" colspan="1">8.69</td><td rowspan="1" colspan="1">8.62</td><td rowspan="1" colspan="1">9.62</td><td rowspan="1" colspan="1">7.13</td><td rowspan="1" colspan="1">6.04</td><td rowspan="1" colspan="1">4.50</td><td rowspan="1" colspan="1">
                  <bold>0.00</bold>
                </td><td rowspan="1" colspan="1"/><td rowspan="1" colspan="1"/><td rowspan="1" colspan="1"/><td rowspan="1" colspan="1"/><td rowspan="1" colspan="1"/><td rowspan="1" colspan="1"/><td rowspan="1" colspan="1"/></tr><tr><td rowspan="1" colspan="1">
                  <bold>9</bold>
                </td><td rowspan="1" colspan="1">
                  <italic>
                    <tp:taxon-name><tp:taxon-name-part taxon-name-part-type="genus" reg="Leptobrachella">L.</tp:taxon-name-part> <tp:taxon-name-part taxon-name-part-type="species" reg="rowleyae">rowleyae</tp:taxon-name-part></tp:taxon-name>
                  </italic>
                </td><td rowspan="1" colspan="1">8.50–8.52</td><td rowspan="1" colspan="1">11.15</td><td rowspan="1" colspan="1">8.97</td><td rowspan="1" colspan="1">12.00</td><td rowspan="1" colspan="1">10.17</td><td rowspan="1" colspan="1">12.08</td><td rowspan="1" colspan="1">12.05</td><td rowspan="1" colspan="1">11.75</td><td rowspan="1" colspan="1">
                  <bold>0.00</bold>
                </td><td rowspan="1" colspan="1"/><td rowspan="1" colspan="1"/><td rowspan="1" colspan="1"/><td rowspan="1" colspan="1"/><td rowspan="1" colspan="1"/><td rowspan="1" colspan="1"/></tr><tr><td rowspan="1" colspan="1">
                  <bold>10</bold>
                </td><td rowspan="1" colspan="1">
                  <italic>
                    <tp:taxon-name><tp:taxon-name-part taxon-name-part-type="genus" reg="Leptobrachella">L.</tp:taxon-name-part> <tp:taxon-name-part taxon-name-part-type="species" reg="pallida">pallida</tp:taxon-name-part></tp:taxon-name>
                  </italic>
                </td><td rowspan="1" colspan="1">9.98–10.00</td><td rowspan="1" colspan="1">8.43</td><td rowspan="1" colspan="1">9.28</td><td rowspan="1" colspan="1">9.64</td><td rowspan="1" colspan="1">8.25</td><td rowspan="1" colspan="1">5.83</td><td rowspan="1" colspan="1">6.44</td><td rowspan="1" colspan="1">5.18</td><td rowspan="1" colspan="1">10.50</td><td rowspan="1" colspan="1">
                  <bold>0.00</bold>
                </td><td rowspan="1" colspan="1"/><td rowspan="1" colspan="1"/><td rowspan="1" colspan="1"/><td rowspan="1" colspan="1"/><td rowspan="1" colspan="1"/></tr><tr><td rowspan="1" colspan="1">
                  <bold>11</bold>
                </td><td rowspan="1" colspan="1">
                  <italic>
                    <tp:taxon-name><tp:taxon-name-part taxon-name-part-type="genus" reg="Leptobrachella">L.</tp:taxon-name-part> <tp:taxon-name-part taxon-name-part-type="species" reg="melica">melica</tp:taxon-name-part></tp:taxon-name>
                  </italic>
                </td><td rowspan="1" colspan="1">8.95–8.61</td><td rowspan="1" colspan="1">11.55</td><td rowspan="1" colspan="1">8.62</td><td rowspan="1" colspan="1">12.40</td><td rowspan="1" colspan="1">10.47</td><td rowspan="1" colspan="1">11.94</td><td rowspan="1" colspan="1">10.89</td><td rowspan="1" colspan="1">9.29</td><td rowspan="1" colspan="1">7.40</td><td rowspan="1" colspan="1">10.72</td><td rowspan="1" colspan="1">
                  <bold>0.00</bold>
                </td><td rowspan="1" colspan="1"/><td rowspan="1" colspan="1"/><td rowspan="1" colspan="1"/><td rowspan="1" colspan="1"/></tr><tr><td rowspan="1" colspan="1">
                  <bold>12</bold>
                </td><td rowspan="1" colspan="1">
                  <italic>
                    <tp:taxon-name><tp:taxon-name-part taxon-name-part-type="genus" reg="Leptobrachella">L.</tp:taxon-name-part> <tp:taxon-name-part taxon-name-part-type="species" reg="ardens">ardens</tp:taxon-name-part></tp:taxon-name>
                  </italic>
                </td><td rowspan="1" colspan="1">8.13–8.15</td><td rowspan="1" colspan="1">9.26</td><td rowspan="1" colspan="1">7.32</td><td rowspan="1" colspan="1">9.17</td><td rowspan="1" colspan="1">8.90</td><td rowspan="1" colspan="1">10.76</td><td rowspan="1" colspan="1">10.84</td><td rowspan="1" colspan="1">9.51</td><td rowspan="1" colspan="1">7.38</td><td rowspan="1" colspan="1">9.11</td><td rowspan="1" colspan="1">4.89</td><td rowspan="1" colspan="1">
                  <bold>0.00</bold>
                </td><td rowspan="1" colspan="1"/><td rowspan="1" colspan="1"/><td rowspan="1" colspan="1"/></tr><tr><td rowspan="1" colspan="1">
                  <bold>13</bold>
                </td><td rowspan="1" colspan="1">
                  <italic>
                    <tp:taxon-name><tp:taxon-name-part taxon-name-part-type="genus" reg="Leptobrachella">L.</tp:taxon-name-part> <tp:taxon-name-part taxon-name-part-type="species" reg="applebyi">applebyi</tp:taxon-name-part></tp:taxon-name>
                  </italic>
                </td><td rowspan="1" colspan="1">9.59–9.61</td><td rowspan="1" colspan="1">12.07</td><td rowspan="1" colspan="1">10.09</td><td rowspan="1" colspan="1">13.48</td><td rowspan="1" colspan="1">11.12</td><td rowspan="1" colspan="1">12.79</td><td rowspan="1" colspan="1">10.77</td><td rowspan="1" colspan="1">9.89</td><td rowspan="1" colspan="1">10.13</td><td rowspan="1" colspan="1">11.11</td><td rowspan="1" colspan="1">6.47</td><td rowspan="1" colspan="1">7.35</td><td rowspan="1" colspan="1">
                  <bold>0.00</bold>
                </td><td rowspan="1" colspan="1"/><td rowspan="1" colspan="1"/></tr><tr><td rowspan="1" colspan="1">
                  <bold>14</bold>
                </td><td rowspan="1" colspan="1">
                  <italic>
                    <tp:taxon-name><tp:taxon-name-part taxon-name-part-type="genus" reg="Leptobrachella">L.</tp:taxon-name-part> <tp:taxon-name-part taxon-name-part-type="species" reg="tuberosa">tuberosa</tp:taxon-name-part></tp:taxon-name>
                  </italic>
                </td><td rowspan="1" colspan="1">11.87–11.90</td><td rowspan="1" colspan="1">14.56</td><td rowspan="1" colspan="1">11.07</td><td rowspan="1" colspan="1">12.66</td><td rowspan="1" colspan="1">11.12</td><td rowspan="1" colspan="1">12.81</td><td rowspan="1" colspan="1">14.19</td><td rowspan="1" colspan="1">11.44</td><td rowspan="1" colspan="1">13.16</td><td rowspan="1" colspan="1">12.30</td><td rowspan="1" colspan="1">11.83</td><td rowspan="1" colspan="1">11.25</td><td rowspan="1" colspan="1">13.58</td><td rowspan="1" colspan="1">
                  <bold>0.00</bold>
                </td><td rowspan="1" colspan="1"/></tr><tr><td rowspan="1" colspan="1">
                  <bold>15</bold>
                </td><td rowspan="1" colspan="1">
                  <italic>
                    <tp:taxon-name><tp:taxon-name-part taxon-name-part-type="genus" reg="Leptobrachella">L.</tp:taxon-name-part> <tp:taxon-name-part taxon-name-part-type="species" reg="crocea">crocea</tp:taxon-name-part></tp:taxon-name>
                  </italic>
                </td><td rowspan="1" colspan="1">13.17–13.20</td><td rowspan="1" colspan="1">14.62</td><td rowspan="1" colspan="1">14.60</td><td rowspan="1" colspan="1">14.42</td><td rowspan="1" colspan="1">12.93</td><td rowspan="1" colspan="1">12.32</td><td rowspan="1" colspan="1">14.75</td><td rowspan="1" colspan="1">12.07</td><td rowspan="1" colspan="1">14.61</td><td rowspan="1" colspan="1">12.39</td><td rowspan="1" colspan="1">11.72</td><td rowspan="1" colspan="1">12.41</td><td rowspan="1" colspan="1">13.43</td><td rowspan="1" colspan="1">12.30</td><td rowspan="1" colspan="1">
                  <bold>0.00</bold>
                </td></tr></tbody></table></table-wrap></tp:treatment-sec><ref-list><ref id="B29"><mixed-citation xmlns:xlink="http://www.w3.org/1999/xlink" xlink:type="simple"><person-group><name name-style="western"><surname>Rowley</surname><given-names>JJ</given-names></name><name name-style="western"><surname>Dau</surname><given-names>VQ</given-names></name><name name-style="western"><surname>Hoang</surname><given-names>H</given-names></name><name name-style="western"><surname>Le</surname><given-names>DT</given-names></name><name name-style="western"><surname>Cutajar</surname><given-names>TP</given-names></name><name name-style="western"><surname>Nguyen</surname><given-names>TT</given-names></name></person-group> (<year>2017</year>) <article-title>A new species of <italic><tp:taxon-name><tp:taxon-name-part taxon-name-part-type="genus">Leptolalax</tp:taxon-name-part></tp:taxon-name></italic> (<tp:taxon-name><tp:taxon-name-part taxon-name-part-type="order">Anura</tp:taxon-name-part></tp:taxon-name>: <tp:taxon-name><tp:taxon-name-part taxon-name-part-type="family">Megophryidae</tp:taxon-name-part></tp:taxon-name>) from northern Vietnam.</article-title><source>Zootaxa</source><volume>4243</volume>(<issue>3</issue>): <fpage>544</fpage>–<lpage>564</lpage>. <ext-link xlink:href="10.11646/zootaxa.4243.3.7" ext-link-type="doi" xlink:type="simple">https://doi.org/10.11646/zootaxa.4243.3.7</ext-link></mixed-citation></ref><ref id="B11"><mixed-citation xmlns:xlink="http://www.w3.org/1999/xlink" xlink:type="simple"><person-group><name name-style="western"><surname>Hoang</surname><given-names>VC</given-names></name><name name-style="western"><surname>Pham</surname><given-names>TC</given-names></name><name name-style="western"><surname>Phan</surname><given-names>QT</given-names></name><name name-style="western"><surname>Do</surname><given-names>TD</given-names></name><name name-style="western"><surname>Wang</surname><given-names>B</given-names></name><name name-style="western"><surname>Jiang</surname><given-names>JP</given-names></name><name name-style="western"><surname>Nguyen</surname><given-names>QT</given-names></name></person-group> (<year>2025</year>) <article-title>Hidden biodiversity in the tropical rain forests: two new species of <italic><tp:taxon-name><tp:taxon-name-part taxon-name-part-type="genus">Leptobrachella</tp:taxon-name-part></tp:taxon-name></italic> Smith 1925 (<tp:taxon-name><tp:taxon-name-part taxon-name-part-type="order">Anura</tp:taxon-name-part></tp:taxon-name>: <tp:taxon-name><tp:taxon-name-part taxon-name-part-type="family">Megophryidae</tp:taxon-name-part></tp:taxon-name>) from Vietnam.</article-title><source>Asian Herpetological Research</source><volume>16</volume>(<issue>2</issue>): <fpage>1</fpage>–<lpage>23</lpage>. <ext-link xlink:href="10.3724/ahr.2095-0357.2024.0039" ext-link-type="doi" xlink:type="simple">https://doi.org/10.3724/ahr.2095-0357.2024.0039</ext-link></mixed-citation></ref></ref-list></tp:taxon-treatment>
